# Supplementary material for: Genome-Wide Associations with Resistance to Bipolaris Leaf Spot (Bipolaris oryzae (Breda de Haan) Shoemaker) in a Northern Switchgrass Population (Panicum virgatum L.)
Source: Plants (Basel). 2022 May 20;11(10):1362. doi: 10.3390/plants11101362 (PMC9144872; doi:10.3390/plants11101362)
Supplement: Supplementary file 1 [file plants-11-01362-s001.zip]

Archive with 3 entries (3 files):
- Songsomboon_Plant_supplement_figures_revision.pdf
- Songsomboon_supplement_file_Plant_revision.pdf
- Songsomboon_supplement_table_Plant_revision.xlsx
